# Supplementary material for: New insights into the evolution of portunoid swimming crabs (Portunoidea, Heterotremata, Brachyura) and the brachyuran axial skeleton
Source: Front Zool. 2022 Oct 27;19:24. doi: 10.1186/s12983-022-00467-8 (PMC9609296; doi:10.1186/s12983-022-00467-8)
Supplement: Supplementary file 1 — Additional file 1. Character state data matrix showing character states of all characters in the species examined. [file 12983_2022_467_MOESM1_ESM.xlsx]

## Sheet: Tabelle1
character	Sternodromia monodi	Medorippe lanata	Cancer pagurus	Cancer irroratus	Corystes cassivelaunus	Telmessus cheiragnonus	Carcinus maenas	Liocarcinus depurator	Polybius henslowii	Portumnus latipes	Pirimela denticulata	Thia scutellata	Xaiva biguttata	Coelocarcinus foliatus	Ashtoret lunaris	Ovalipes ocellatus	Libystes alphonsi	Caphyra rotundifrons	Caphyra loevis	Carupa tenuipes	Catoptrus nitidus	Lissocarcinus orbicularis	Callinectes sapidus	Portunus inaequalis	Bathynectes maravigna	Chaceon mediterraneus	Raymanninus schmiti	Liocarcinus navigator	Macropipus rugosus	Parathranites orietalis	Necora puber	Calappa granulata	Varuna litterata	Eriocheir sinensis
1	0	1	0	0	0	0	1	1	1	1	0	0	0	0	1	1	1	1	1	1	1	1	1	1	1	1	1	1	1	1	1	0	1	1
2	0	0	0	0	1	0	0	1	1	1	0	1	0	1	1	1	0	0	0	0	0	0	1	1	0	0	0	0	1	1	0	0	1	1
3	0	1	0	0	0	0	1	1	1	0	0	0	0	0	1	1	1	1	1	1	1	1	1	1	1	1	1	1	1	1	1	0	1	1
4	0	1	1	1	1	0	0	0	0	1	0	0	0	1	1	1	2	2	2	0	0	0	0	0	0	0	0	0	0	0	0	1	0	0
5	0	0	0	0	0	0	0	0	0	0	0	0	0	0	1	0	0	0	0	0	0	0	0	0	0	0	0	0	0	0	0	0	0	0
6	0	1	1	1	1	1	1	1	1	1	1	1	1	1	1	1	1	1	1	1	1	1	1	1	1	1	1	1	1	1	1	1	1	1
7	0	0	1	1	1	1	1	1	1	1	1	1	1	1	1	1	1	1	1	1	1	1	1	1	1	1	1	1	1	1	1	1	1	1
8	-	-	0	0	0	0	2	2	2	2	1	0	2	1	0	2	1	1	1	1	1	1	1	1	2	2	2	2	1	1	2	1	1	2
9	-	-	-	-	-	-	0	1	1	0	0	-	0	0	-	1	0	1	1	1	0	0	1	1	1	0	1	1	1	1	1	0	0	0
10	-	-	-	-	-	-	-	1	0	-	-	-	-	-	-	1	-	0	0	0	-	-	1	1	0	-	0	0	0	0	0	-	-	-
11	-	-	0	0	0	2	1	1	1	1	2	2	1	1	2	1	1	1	1	1	1	1	1	1	1	1	1	1	1	1	1	2	2	1
12	-	-	-	-	-	-	-	-	-	-	0	-	-	0	-	-	1	1	1	1	1	1	1	1	-	-	-	-	1	1	-	0	0	-
13	-	-	0	0	0	1	-	-	-	-	-	0	-	-	1	-	-	-	-	-	-	-	-	-	-	-	-	-	-	-	-	-	-	-
14	-	-	0	0	0	1	-	-	-	-	1	0	-	1	1	-	1	1	1	1	1	1	1	1	-	-	-	-	1	1	-	1	1	-
15	-	-	0	0	0	0	1	1	1	1	0	0	1	1	1	1	1	1	1	1	1	1	1	1	1	1	1	1	1	1	1	0	1	1
16	-	-	0	0	0	0	1	1	1	1	0	0	1	1	0	1	1	1	1	1	1	1	1	1	1	1	1	1	1	1	1	0	1	1
17	0	1	-	-	-	-	0	1	1	0	-	-	0	0	-	1	1	1	1	0	0	1	1	1	0	0	0	1	1	1	1	-	1	1
18	0	2	1	1	1	1	2	2	2	2	1	1	2	2	2	2	2	3	3	2	2	2	2	2	2	1	2	2	2	2	2	1	2	2
19	0	0	1	1	1	1	1	1	1	1	1	1	1	1	1	1	1	1	1	1	1	1	1	1	1	1	1	1	1	1	1	1	0	0
20	-	-	0	0	0	0	0	1	1	0	0	0	0	0	0	0	1	1	1	1	0	1	0	0	0	0	0	0	1	1	0	0	-	-
21	0	1	1	1	1	1	1	1	1	1	1	1	1	1	1	1	1	1	1	1	1	1	1	1	1	1	1	1	1	1	1	1	1	1
22	-	-	0	0	1	0	1	0	1	1	1	2	1	1	1	0	2	1	1	1	2	1	0	1	2	2	2	1	1	1	1	0	-	-
23	-	-	0	0	0	0	0	0	0	0	0	0	0	0	0	0	1	0	0	0	1	0	0	0	0	0	0	0	0	0	0	0	1	1
24	0	1	0	0	0	0	0	0	0	0	0	0	0	0	0	0	0	0	0	0	0	0	0	0	0	0	0	0	0	0	0	0	1	1
25	0	0	0	0	0	0	0	0	0	0	0	0	0	0	0	1	0	0	0	0	0	0	0	0	0	0	?	0	0	0	0	0	0	0
26	0	0	0	0	1	1	0	0	0	0	0	0	0	0	0	0	2	0	0	0	0	0	0	0	0	0	?	0	0	0	0	0	0	0
27	-	-	0	0	1	?	-	-	-	-	-	1	-	-	1	-	-	-	-	-	-	-	-	-	-	-	-	-	-	-	-	-	-	-
28	0	4	3	3	2	?	4	4	4	4	4	1	4	4	4	4	3	4	4	4	4	4	4	4	4	4	?	4	4	4	4	4	4	4
29	0	0	0	0	1	?	0	0	0	0	0	0	0	0	1	0	2	0	0	0	?	?	0	0	1	0	?	0	1	?	?	0	0	0
30	0	1	1	1	3	?	1	1	1	1	1	2	1	1	3	1	1	1	1	1	1	1	1	1	1	1	?	1	1	1	1	1	1	1
31	0	0	1	1	1	1	1	2	1	1	1	0	1	1	1	2	2	2	2	2	1	2	2	2	1	1	1	1	2	2	1	1	1	1
32	0	0	1	1	1	1	1	1	1	1	1	2	1	1	1	1	1	1	1	1	1	1	1	1	1	1	1	1	1	1	1	1	1	1
33	0	0	1	0	1	?	0	2	2	2	0	0	0	0	1	2	0	0	0	2	0	0	2	2	2	2	?	2	2	?	2	1	3	3
34	0	1	0	0	0	0	1	2	2	1	1	3	3	0	1	2	1	2	2	2	2	2	2	2	2	0	?	2	2	2	2	1	1	1
35	-	0	-	-	-	-	2	-	-	2	2	2	2	-	0	-	2	-	-	-	-	-	-	-	-	-	?	-	-	-	-	0	1	1
36	-	-	0	0	0	0	0	0	0	0	0	0	0	0	0	0	0	0	0	0	0	0	0	0	0	0	?	0	0	0	0	0	1	1
37	0	0	1	1	1	1	1	1	1	1	1	1	1	1	2	1	0	0	0	1	1	1	1	1	0	0	?	1	1	1	1	1	2	2
38	0	0	3	3	3	3	3	3	3	3	3	2	3	3	3	2	1	1	1	3	3	3	3	3	3	3	?	3	3	3	3	3	1	1
39	0	0	1	1	1	1	1	1	1	1	1	1	1	1	1	1	1	1	1	1	1	1	1	1	1	1	?	1	1	1	1	1	1	1
40	-	-	0	0	0	?	0	0	0	0	0	0	0	0	1	0	0	0	0	0	0	0	0	0	0	0	?	0	0	0	0	1	0	0
41	-	-	0	0	0	0	4	2	2	4	0	4	2	2	0	2	3	1	1	2	2	2	2	2	4	0	?	2	2	4	2	0	0	0
42	0	0	0	0	0	0	0	0	0	0	0	0	0	1	0	0	0	0	0	0	0	0	0	0	0	1	0	0	0	0	0	1	0	0
43	0	0	1	0	0	1	0	0	0	0	0	0	0	-	0	0	0	0	0	0	1	0	0	0	0	-	0	0	0	0	0	-	0	0
44	0	0	0	0	0	0	0	1	1	0	0	0	0	1	0	1	0	0	0	0	0	0	1	1	0	0	0	0	1	1	1	0	0	0
45	0	0	0	0	0	0	0	1	1	1	0	0	1	1	1	1	1	1	1	1	0	1	1	1	1	0	1	1	1	1	1	0	1	0
46	0	0	0	0	0	0	0	1	1	0	0	0	0	1	1	1	0	0	1	1	0	0	1	1	1	0	0	1	1	1	1	0	0	0
47	0	0	0	0	0	0	0	1	1	1	0	0	1	1	1	1	0	0	0	1	0	1	1	1	1	0	0	1	1	1	1	0	0	0
48	0	0	0	0	0	0	0	1	1	1	0	0	1	1	1	1	1	0	1	1	0	1	1	1	1	0	1	1	1	1	1	0	0	0
49	0	0	0	0	0	0	0	1	1	0	0	0	0	1	1	1	0	0	0	0	0	0	1	1	0	0	0	0	0	1	0	0	0	0
50	0	0	0	0	1	0	0	0	0	1	0	1	0	0	0	0	0	0	0	0	0	0	0	0	0	0	0	0	0	0	0	0	0	0
51	0	0	0	0	0	1	0	0	0	0	0	0	0	0	0	0	0	0	0	0	0	0	0	0	0	0	0	0	0	0	1	0	0	0
52	0	3	1	1	1	1	0	1	1	0	2	0	2	0	3	0	3	1	1	1	0	1	1	1	1	1	1	1	1	1	1	1	0	3
53	?	0	0	1	2	1	1	1	1	1	1	0	1	1	0	0	0	1	1	1	1	1	1	1	1	0	0	1	1	1	1	0	0	0
54	0	1	1	1	0	0	1	1	1	1	0	0	0	0	0	0	1	1	0	1	1	1	1	1	1	0	0	1	0	0	1	0	0	0
55	0	1	0	0	0	0	0	0	0	0	0	0	0	0	1	0	0	0	0	0	0	0	0	0	0	0	0	0	0	0	0	1	0	0
56	0	0	0	0	0	0	0	0	0	0	0	0	0	0	0	0	0	0	0	0	0	0	0	0	0	0	0	0	0	0	0	0	1	1
57	0	0	1	1	1	1	1	1	1	1	1	1	1	1	1	1	1	1	1	1	1	1	1	1	1	1	1	1	1	1	1	1	1	1
58	?	?	?	?	?	?	0	0	0	0	0	?	0	?	?	0	0	1	1	0	0	1	0	?	?	0	0	?	0	0	0	?	?	?
59	0	1	1	1	1	1	1	1	1	1	1	1	1	1	1	1	1	1	1	1	1	1	1	1	1	1	1	1	1	1	1	1	2	2
